# Supplementary material for: Associations between Host Genetic Variants and Subgingival Microbiota in Patients with the Metabolic Syndrome
Source: Int J Mol Sci. 2023 Nov 23;24(23):16649. doi: 10.3390/ijms242316649 (PMC10706808; doi:10.3390/ijms242316649)
Supplement: Supplementary file 1 [file ijms-24-16649-s001.zip]

Archive with 1 entries (1 files):
- ijms-2667713-supplementary.pdf
